# Supplementary material for: Influence of Impaired Upper Extremity Motor Function on Static Balance in People with Chronic Stroke
Source: Sensors (Basel). 2024 Jul 2;24(13):4311. doi: 10.3390/s24134311 (PMC11244378; doi:10.3390/s24134311)
Supplement: Supplementary file 1 [file sensors-24-04311-s001.zip]

Archive with 1 entries (1 files):
- sensors-3067534-supplementary.pdf
